# Supplementary material for: Accurate and Efficient Phylogenetic Inference through End-To-End Deep Learning
Source: Mol Biol Evol. 2025 Oct 23;42(11):msaf260. doi: 10.1093/molbev/msaf260 (PMC12622301; doi:10.1093/molbev/msaf260)
Supplement: msaf260_Supplementary_Data [file msaf260_supplementary_data.zip]

Archive with 10 entries (5 files):
- NeuralNJ-MBE-20250928-first-look-for-latexsubmit-nofigure/
- NeuralNJ-MBE-20250928-first-look-for-latexsubmit-nofigure/NeuralNJ-MBE-20250928-first-look-for-latexsubmit-nofigure/
- NeuralNJ-MBE-20250928-first-look-for-latexsubmit-nofigure/NeuralNJ-MBE-20250928-first-look-for-latexsubmit-nofigure/bioRxiv.cls
- NeuralNJ-MBE-20250928-first-look-for-latexsubmit-nofigure/NeuralNJ-MBE-20250928-first-look-for-latexsubmit-nofigure/content/
- NeuralNJ-MBE-20250928-first-look-for-latexsubmit-nofigure/NeuralNJ-MBE-20250928-first-look-for-latexsubmit-nofigure/LICENSE
- NeuralNJ-MBE-20250928-first-look-for-latexsubmit-nofigure/NeuralNJ-MBE-20250928-first-look-for-latexsubmit-nofigure/README.md
- NeuralNJ-MBE-20250928-first-look-for-latexsubmit-nofigure/__MACOSX/
- NeuralNJ-MBE-20250928-first-look-for-latexsubmit-nofigure/__MACOSX/._NeuralNJ-MBE-20250928-first-look-for-latexsubmit-nofigure
- NeuralNJ-MBE-20250928-first-look-for-latexsubmit-nofigure/__MACOSX/NeuralNJ-MBE-20250928-first-look-for-latexsubmit-nofigure/
- NeuralNJ_MBE_20250928_supplementary.pdf
